# Supplementary material for: In Vitro and In Silico Approaches for the Evaluation of Antimicrobial Activity, Time-Kill Kinetics, and Anti-Biofilm Potential of Thymoquinone (2-Methyl-5-propan-2-ylcyclohexa-2,5-diene-1,4-dione) against Selected Human Pathogens
Source: Antibiotics (Basel). 2022 Jan 10;11(1):79. doi: 10.3390/antibiotics11010079 (PMC8773234; doi:10.3390/antibiotics11010079)
Supplement: Supplementary file 1 [file antibiotics-11-00079-s001.zip]

Archive with 1 entries (1 files):
- antibiotics-1518471-supplementary.pdf
